# Supplementary material for: Effectiveness of Electroencephalographic Neurofeedback for Parkinson’s Disease: A Systematic Review and Meta-Analysis
Source: J Clin Med. 2025 Sep 30;14(19):6929. doi: 10.3390/jcm14196929 (PMC12524379; doi:10.3390/jcm14196929)
Supplement: Supplementary file 1 [file jcm-14-06929-s001.zip]

Archive with 1 entries (1 files):
- jcm-3776361-supplementary.pdf
